# Supplementary material for: Effects of an indole derivative on cell proliferation, transfection, and alternative splicing in production of lentiviral vectors by transient co-transfection
Source: PLoS One. 2024 Jun 4;19(6):e0297817. doi: 10.1371/journal.pone.0297817 (PMC11149887; doi:10.1371/journal.pone.0297817)
Supplement: S5 File — (XLSX) [file pone.0297817.s005.xlsx]

## Sheet: Fig 1
	Fig 1c		Fluorescent cells/ 2.3 mm2 well
			Untreated	DMSO	Neg. Ctrl
			505	351	0
			502	105	0
			478	406	0
			591	69	0
			264	184	3
			309	150	2
	Fig 1d		Total genome copies/uL
			Untreated	DMSO	Neg. Ctrl
			572147	977041	1297.48
			800387	1.40796e+06	1509.76
			965102	717179	2416.99
			853938	1.43835e+06	3870.47
			947465	1.23303e+06	1933.74
			1.33933e+06	1.18906e+06	1838.32
	Fig 1e		TU/uL
			Untreated	DMSO	Neg. Ctrl
			863	707	6
			940	230	3
			737	470	0
			1027	307	0
			537	303	3
			870	330	6
	Fig 1f		Total genome copies/TU
			Untreated	DMSO 1 uM	Neg. Ctrl
			662.718	1382.6	0
			851.475	6121.57	0
			1310.09	1525.91	0
			831.757	4690.28
			1765.46	4064.92	0
			1539.46	3603.23	0
		Outlier
	.	Missing value

## Sheet: Fig 2
	Fig 2a		TU/uL
			Exp. 1	Exp. 2	Exp. 3
			1161	610	863
			711	443	940
			556	597	737
			642	720	1027
			1177		537
			408		870
	Fig 2b		Total viral genome copies/uL
			Exp. 1	Exp. 2	Exp. 3
			555976	521447	563000
			755339	738098	1420000
			948495	455277	736000
			828534	627503	852000
			1.51678e+06		499000
			770899		615000
	Fig 2c		Unspliced viral genome copies/uL
			Exp. 1	Exp. 2	Exp. 3
			369502	335000	366000
			500187	505000	975000
			656664	321000	417000
			559122	374000	476000
			1.17572e+06		373000
			496308		426000
		Outlier

## Sheet: Fig 3
	Fig 3a		Unspliced / Total viral genome copies
			Untreated	IDC16 0.5 uM	IDC16 1 uM	IDC16 2.5 uM	DMSO 7 mM	DMSO 14 mM	DMSO 35 mM
			0.649592	0.751187	0.896839	0.867954	0.871334	0.742498	0.711111
			0.684324	0.821012	0.792547	0.793308	0.636977	0.788703	0.788381
			0.566368	0.698698	0.681447	0.819057	0.730895	0.672754	0.728749
			0.558845	0.605876	0.858546	0.829111	0.645775	0.716585	0.691794
			0.748035	0.830236	0.744389	0.926886	0.649509	0.638861	0.723112
			0.69225	0.88766	0.75235	0.845355	0.75276	0.799234	0.750549
	Fig 3b		TU/uL
			Untreated	IDC16 1 uM	IDC16 2.5 uM	DMSO 14 mM	DMSO 35 mM
			610	230	230	560	940
			443	237	140	463	987
			597	333	167	690	670
			720	247	167	630	620
	Fig 3c		TU/uL
			Untreated	IDC16 0.5 uM	IDC16 1 uM	IDC16 2.5 uM	DMSO 7 mM	DMSO 14 mM	DMSO 35 mM
			863	167	143	70	303	707	667
			940	503	267	160	457	230	763
			737	237	303	147	340	470	320
			1027	383	213	200	477	307	733
			537	183	453	87	370	303	1093
			870	247	333	27	390	330	340

## Sheet: Fig 4
	Fig 4a		Cells / 2.3 mm2 well
			Untreated	IDC16 0.5 uM	IDC16 1 uM	IDC16 2.5 uM	DMSO 7 mM	DMSO 14 mM	DMSO 35 mM
			5781	5802	4727	4929	5138	5226	3214
			5745	3136	3615	4137	2980	6179	4309
			5441	3445	4365	4039	6047	7383	2396
	Fig 4b		Cells / 2.3 mm2 well
			Untreated	IDC16 2.5 uM	IDC16 10 uM	DMSO 35 mM	DMSO 140 mM
			5759	5797	2585	4135	2838
			5726	3390	2280	4237	3115
			5916	3591	2424	5537	5124
			6488	6637	1898	3931	3030

## Sheet: Fig 5
	Fig 5a		Time (h)	TU/uL
				Untreated	IDC16 2.5 uM	DMSO 35 mM
			10	9	9	7
				8	9	6
				13	8	8
				14	12	5
				12	10	.
				10	12	8
			16	217	53	214
				99	53	207
				165	97	203
				160	96	250
				50	58	242
				.	26	.
			24	1253	201	979
				616	153	824
				712	261	799
				789	259	1091
				1088	271	1112
				797	.	891
	.	Missing value

## Sheet: Fig 6
	Fig 6a		0 - 24 h		TU/uL
					Untreated	IDC16 2.5 uM	DMSO 35 mM
					863	70	667
					940	160	763
					737	147	320
					1027	200	733
					537	87	1093
					870	27	340
			0 - 6 h		TU/uL
					Untreated	IDC16 2.5 uM	DMSO 35 mM
					1253	201	979
					616	153	824
					712	261	799
					789	259	1091
					1088	271	1112
					797	.	891
			6 - 24 h		TU/uL
					Untreated	IDC16 2.5 uM	DMSO 35 mM
					827	250	820
					433	313	903
					410	350	1040
					470	393	.
					933	363	770
					453	297	787
	Fig 6b		Fluorescent cells/ 2.3 mm2 well
			Untreated	IDC16 0.5 uM	IDC16 1 uM	IDC16 2.5 uM	DMSO 7 mM	DMSO 14 mM	DMSO 35 mM
			505	358	360	460	224	351	250
			502	433	357	473	232	105	281
			478	227	283	438	164	406	.
			591	320	118	408	327	69	360
			264	136	486	428	346	184	241
			309	309	233	205	220	150	161
	.	Missing value

## Sheet: Fig A in S2 file
	Fig A in S2 file		Dln. #	Log DNA concetration (copies/uL)	Quantification cycle
					Total genome copies								Unspliced genome copies
					Exp. 1	Exp. 2	Exp. 3	Exp. 4	Exp. 5	Exp. 6	Exp. 7	Exp. 8	Exp. 1	Exp. 2	Exp. 3	Exp. 4	Exp. 5	Exp. 6	Exp. 7	Exp. 8
			1	7.05269	8.506	7.691	7.244	7.135	7.8	7.61	8.559	8.843	10.113	11.18	8.103	8.439	8.79	9.271	9.95	8.925
			2	5.75166	13.243	12.745	12.435	12.432	13.22	13.936	14.175	14.254	15.764	16.123	13.476	13.706	14.39	15.481	15.66	15.162
			3	4.45063	18.505	17.922	17.461	17.511	18.318	19.344	19.466	19.505	21.701	21.796	18.655	19.07	19.77	21.205	21.64	21.324
			4	3.1496	23.245	23.012	22.656	22.557	23.332	24.751	24.687	24.941	27.32	27.016	24.052	24.421	25.37	26.772	27.54	27.086
			5	1.84857	28.994	28.464	27.833	27.623	28.176	29.535	29.927	29.16	32.132	30.509	29.029	29.654	30.21	30.888	32.09	32.231

## Sheet: Fig B in S2 file 
	Fig Ba in S2 file		Unspliced / Total viral genome copies
			Untreated	Filgotinib 2.5 uM	Filgotinib 4 uM	Filgotinib 10 uM	DMSO 35 mM	DMSO 56 mM	DMSO 140 mM
			0.64	0.54	0.71	0.66	0.64	0.69	0.7
			0.68	0.67	0.63	0.65	0.59	0.64	0.71
			0.7	.	0.78	0.59	0.64	0.67	0.59
			0.6	.	0.67	0.69	0.8	.	0.71
	Fig Bb in S2 file		TU/uL
			Untreated	Filgotinib 2.5 uM	Filgotinib 4 uM	Filgotinib 10 uM	DMSO 35 mM	DMSO 56 mM	DMSO 140 mM
			610	600	673	453	940	787	623
			443	733	613	603	987	510	383
			597	547	460	663	670	600	530
			720	590	490	527	620	507	440
	.	Missing value
